# Supplementary material for: A qualitative characterization of meso-activity factors to estimate soil exposure for agricultural workers
Source: J Expo Sci Environ Epidemiol. 2022 Oct 17;33(1):140–54. doi: 10.1038/s41370-022-00484-z (PMC9849121; doi:10.1038/s41370-022-00484-z)
Supplement: Supplementary file 1 — Supplementary Tables [file 41370_2022_484_MOESM1_ESM.xlsx]

## Sheet: Table S1
Sensitivity Analysis 1. Traditional Soil Ingestion Exposure Model
	Base model	With updated parameters
Concentration (mg/kg)	400	400
Intake Rate (kg/day)	5e-05	5e-05
Exposure Factor (unitless)	0.164835	0.343407
Body Weight (kgBW)	75.2	75.2
Average Daily Dose (mg/kgBW/day)	4.38391e-05	9.13315e-05

## Sheet: Table S2
Sensitivity Analysis 2. Traditional Dermal Exposure Assessment (Per RAGS)
	Base model	With updated parameters
Chemical concentration (mg/kg)	2	2
Conversion factor (unitless)	1e-06	1e-06
Soil to Skin Adherence Factor (mg/cm2-event)	0.07	0.07
Dermal absorption fraction (unitless)	0.03	0.03
Dermal absorbed dose per event (mg/cm2-event)	4.2e-09	4.2e-09
Exposure frequency (days/year)	250	312
Exposure duration (years)	1	1
Event frequency (events/day)	1	1
Skin Surface Area Available for Contact (cm2)	3300	3300
Body Weight (kgBW)	75.2	75.2
Averaging time (days)	365	365
Dermal absorbed dose (mg/kgBW/day)	1.26239e-07	1.57546e-07

## Sheet: Table S3
Sensitivity Analysis 3. Ingestion Exposure Model Incorporating Meso-Activity Factors
	Base Model	Transplanting	Harvesting	Watering
Concentration (mg/kg)	400	400	400	400
Intake Rate (kg/day)	5e-05	5e-05	5e-05	5e-05
Exposure Factor (unitless)	0.228938	0.10989	0.0686813	0.0123626
Body Weight (kgBW)	75.2	75.2	75.2	75.2
Average Daily Dose (mg/kgBW/day)	6.08877e-05	2.92261e-05	1.82663e-05	3.28794e-06
Average Daily Dose (mg/kgBW/day) (for all Tasks)			5.07803e-05

## Sheet: Table S4
Sensitivity Analysis 4. Dermal Exposure Model Incorporating Meso-Activity Factors
	Base Model	Transplanting	Harvesting	Watering
Chemical concentration (mg/kg)	2	2	2	2
Conversion factor (unitless)	1e-06	1e-06	1e-06	1e-06
Soil to Skin Adherence Factor (mg/cm2-event)	0.07	0.07	0.07	0.07
Dermal absorption fraction (unitless)	0.03	0.03	0.03	0.03
Dermal absorbed dose per event (mg/cm2-event)	4.2e-09	4.2e-09	4.2e-09	4.2e-09
Exposure frequency (days/year)	250	120	60	108
Exposure duration (years)	1	1	1	1
Event frequency (events/day)	1	1	1	1
Skin Surface Area Available for Contact (cm2)	3300	3300	3300	3300
Body Weight (kgBW)	75.2	75.2	75.2	75.2
Averaging time (days)	365	365	365	365
Dermal absorbed dose (mg/kgBW/day)	1.26239e-07	6.05946e-08	3.02973e-08	5.45351e-08
Seasonal Average Daily Dose (mg/kgBW/day) (for all Tasks)			1.45427e-07

## Sheet: Table S5
Sensitivity Analysis 5. Ingestion Exposure Model Incorporating Meso-Activity and Timing Factors
			Season: Spring
Inputs	Base Model		Transplanting	Harvesting	Watering
Concentration (mg/kg)	400		400	400	400
Intake Rate (kg/day)	5e-05		5e-05	5e-05	5e-05
Exposure Factor (unitless)	0.164835		0.0549451	0.0686813	0.00412088
Body Weight (kgBW)	75.2		75.2	75.2	75.2
Ouput
Average Daily Dose (mg/kgBW/day)	4.38391e-05		1.4613e-05	1.82663e-05	1.09598e-06
Seasonal Average Daily Dose (mg/kgBW/day) (for all Tasks)				3.39753e-05
			Season: Summer
			Transplanting	Harvesting	Watering
Concentration (mg/kg)			400	400	400
Intake Rate (kg/day)			5e-05	5e-05	5e-05
Exposure Factor (unitless)			0.0549451	0.0686813	0.00412088
Body Weight (kgBW)			75.2	75.2	75.2
Average Daily Dose (mg/kgBW/day)			1.4613e-05	1.82663e-05	1.09598e-06
Seasonal Average Daily Dose (mg/kgBW/day) (for all Tasks)				3.39753e-05
			Season: Fall
			Transplanting	Harvesting	Watering
Concentration (mg/kg)			400	400	400
Intake Rate (kg/day)			5e-05	5e-05	5e-05
Exposure Factor (unitless)			0	0.0686813	0.00412088
Body Weight (kgBW)			75.2	75.2	75.2
Average Daily Dose (mg/kgBW/day)			0	1.82663e-05	1.09598e-06
Seasonal Average Daily Dose (mg/kgBW/day) (for all Tasks)				1.93623e-05
			Season: Winter
			Transplanting	Harvesting	Watering
Concentration (mg/kg)			400	400	400
Intake Rate (kg/day)			5e-05	5e-05	5e-05
Exposure Factor (unitless)			0	0	0
Body Weight (kgBW)			75.2	75.2	75.2
Average Daily Dose (mg/kgBW/day)			0	0	0
Seasonal Average Daily Dose (mg/kgBW/day) (for all Tasks)				0
Annual total Average Daily Dose				8.7313e-05

## Sheet: Table S6
Sensitivity Analysis 6. Ingestion Exposure Model Incorporating Meso-Activity and Timing Factors
			Season: Spring
	Base Model		Transplanting	Harvesting	Watering
Chemical concentration (mg/kg)	2		2	2	2
Conversion factor (unitless)	1e-06		1e-06	1e-06	1e-06
Soil to Skin Adherence Factor (mg/cm2-event)	0.07		0.07	0.07	0.07
Dermal absorption fraction (unitless)	0.03		0.03	0.03	0.03
Dermal absorbed dose per event (mg/cm2-event)	4.2e-09		4.2e-09	4.2e-09	4.2e-09
Exposure frequency (days/year)	250		60	60	36
Exposure duration (years)	1		1	1	1
Event frequency (events/day)	1		1	1	1
Skin Surface Area Available for Contact (cm2)	3300		3300	3300	3300
Body Weight (kgBW)	75.2		75.2	75.2	75.2
Averaging time (days)	365		365	365	365
Dermal absorbed dose (mg/kgBW/day)	1.26239e-07		3.02973e-08	3.02973e-08	1.81784e-08
Seasonal Average Daily Dose (mg/kgBW/day) (for all Tasks)				7.8773e-08
			Season: Summer
	Base Model		Transplanting	Harvesting	Watering
Chemical concentration (mg/kg)	2		2	2	2
Conversion factor (unitless)	1e-06		1e-06	1e-06	1e-06
Soil to Skin Adherence Factor (mg/cm2-event)	0.07		0.07	0.07	0.07
Dermal absorption fraction (unitless)	0.03		0.03	0.03	0.03
Dermal absorbed dose per event (mg/cm2-event)	4.2e-09		4.2e-09	4.2e-09	4.2e-09
Exposure frequency (days/year)	250		60	60	36
Exposure duration (years)	1		1	1	1
Event frequency (events/day)	1		1	1	1
Skin Surface Area Available for Contact (cm2)	3300		3300	3300	3300
Body Weight (kgBW)	75.2		75.2	75.2	75.2
Averaging time (days)	365		365	365	365
Dermal absorbed dose (mg/kgBW/day)	1.26239e-07		3.02973e-08	3.02973e-08	1.81784e-08
Seasonal Average Daily Dose (mg/kgBW/day) (for all Tasks)				7.8773e-08
			Season: Fall
	Base Model		Transplanting	Harvesting	Watering
Chemical concentration (mg/kg)	2		2	2	2
Conversion factor (unitless)	1e-06		1e-06	1e-06	1e-06
Soil to Skin Adherence Factor (mg/cm2-event)	0.07		0.07	0.07	0.07
Dermal absorption fraction (unitless)	0.03		0.03	0.03	0.03
Dermal absorbed dose per event (mg/cm2-event)	4.2e-09		4.2e-09	4.2e-09	4.2e-09
Exposure frequency (days/year)	250		0	36	36
Exposure duration (years)	1		1	1	1
Event frequency (events/day)	1		1	1	1
Skin Surface Area Available for Contact (cm2)	3300		3300	3300	3300
Body Weight (kgBW)	75.2		75.2	75.2	75.2
Averaging time (days)	365		365	365	365
Dermal absorbed dose (mg/kgBW/day)	1.26239e-07		0	1.81784e-08	1.81784e-08
Seasonal Average Daily Dose (mg/kgBW/day) (for all Tasks)				3.63567e-08
			Season: Winter
	Base Model		Transplanting	Harvesting	Watering
Chemical concentration (mg/kg)	2		2	2	2
Conversion factor (unitless)	1e-06		1e-06	1e-06	1e-06
Soil to Skin Adherence Factor (mg/cm2-event)	0.07		0.07	0.07	0.07
Dermal absorption fraction (unitless)	0.03		0.03	0.03	0.03
Dermal absorbed dose per event (mg/cm2-event)	4.2e-09		4.2e-09	4.2e-09	4.2e-09
Exposure frequency (days/year)	250		0	0	0
Exposure duration (years)	1		1	1	1
Event frequency (events/day)	1		1	1	1
Skin Surface Area Available for Contact (cm2)	3300		3300	3300	3300
Body Weight (kgBW)	75.2		75.2	75.2	75.2
Averaging time (days)	365		365	365	365
Dermal absorbed dose (mg/kgBW/day)	1.26239e-07		0	0	0
Seasonal Average Daily Dose (mg/kgBW/day) (for all Tasks)				0
Annual total Average Daily Dose				1.93903e-07

## Sheet: Table S7
Sensitivity Analysis 7. Ingestion Exposure Model Incorporating Meso-Activity, Timing and Environmental Factors
			Season: Spring
Inputs	Base Model		Transplanting	Harvesting	Watering
Concentration (mg/kg)	400		400	400	400
Intake Rate (kg/day)	5e-05		7.5e-05	7.5e-05	5e-06
Exposure Factor (unitless)	0.164835		0.0549451	0.0686813	0.0123626
Body Weight (kgBW)	75.2		75.2	75.2	75.2
Ouput
Average Daily Dose (mg/kgBW/day)	4.38391e-05		2.19196e-05	2.73995e-05	3.28794e-07
Seasonal Average Daily Dose (mg/kgBW/day) (for all Tasks)				4.96478e-05
			Season: Summer
			Transplanting	Harvesting	Watering
Concentration (mg/kg)			400	400	400
Intake Rate (kg/day)			0.0001	0.0001	0.0001
Exposure Factor (unitless)			0.0549451	0.0686813	0.00412088
Body Weight (kgBW)			75.2	75.2	75.2
Average Daily Dose (mg/kgBW/day)			2.92261e-05	3.65326e-05	2.19196e-06
Seasonal Average Daily Dose (mg/kgBW/day) (for all Tasks)				6.79507e-05
			Season: Fall
			Transplanting	Harvesting	Watering
Concentration (mg/kg)			400	400	400
Intake Rate (kg/day)			5e-05	5e-05	5e-05
Exposure Factor (unitless)			0	0.0686813	0.00412088
Body Weight (kgBW)			75.2	75.2	75.2
Average Daily Dose (mg/kgBW/day)			0	1.82663e-05	1.09598e-06
Seasonal Average Daily Dose (mg/kgBW/day) (for all Tasks)				1.93623e-05
			Season: Winter
			Transplanting	Harvesting	Watering
Concentration (mg/kg)			400	400	400
Intake Rate (kg/day)			5e-05	5e-05	5e-05
Exposure Factor (unitless)			0	0	0
Body Weight (kgBW)			75.2	75.2	75.2
Average Daily Dose (mg/kgBW/day)			0	0	0
Seasonal Average Daily Dose (mg/kgBW/day) (for all Tasks)				0
Annual total Average Daily Dose				0.000136961

## Sheet: Table S8
Sensitivity Analysis 8. Ingestion Exposure Model Incorporating Environmental, Meso-Activity and Timing Factors
			Season: Spring
	Base Model		Transplanting	Harvesting	Watering
Chemical concentration (mg/kg)	2		2	2	2
Conversion factor (unitless)	1e-06		1e-06	1e-06	1e-06
Soil to Skin Adherence Factor (mg/cm2-event)	0.07		0.2	0.2	0.2
Dermal absorption fraction (unitless)	0.03		0.03	0.03	0.03
Dermal absorbed dose per event (mg/cm2-event)	4.2e-09		1.2e-08	1.2e-08	1.2e-08
Exposure frequency (days/year)	250		60	60	36
Exposure duration (years)	1		1	1	1
Event frequency (events/day)	1		1	1	1
Skin Surface Area Available for Contact (cm2)	3300		3300	3300	3300
Body Weight (kgBW)	75.2		75.2	75.2	75.2
Averaging time (days)	365		365	365	365
Dermal absorbed dose (mg/kgBW/day)	1.26239e-07		8.65637e-08	8.65637e-08	5.19382e-08
Seasonal Average Daily Dose (mg/kgBW/day) (for all Tasks)				2.25066e-07
			Season: Summer
	Base Model		Transplanting	Harvesting	Watering
Chemical concentration (mg/kg)	2		2	2	2
Conversion factor (unitless)	1e-06		1e-06	1e-06	1e-06
Soil to Skin Adherence Factor (mg/cm2-event)	0.07		0.07	0.07	0.07
Dermal absorption fraction (unitless)	0.03		0.03	0.03	0.03
Dermal absorbed dose per event (mg/cm2-event)	4.2e-09		4.2e-09	4.2e-09	4.2e-09
Exposure frequency (days/year)	250		60	60	36
Exposure duration (years)	1		1	1	1
Event frequency (events/day)	1		1	1	1
Skin Surface Area Available for Contact (cm2)	3300		3300	3300	3300
Body Weight (kgBW)	75.2		75.2	75.2	75.2
Averaging time (days)	365		365	365	365
Dermal absorbed dose (mg/kgBW/day)	1.26239e-07		3.02973e-08	3.02973e-08	1.81784e-08
Seasonal Average Daily Dose (mg/kgBW/day) (for all Tasks)				7.8773e-08
			Season: Fall
	Base Model		Transplanting	Harvesting	Watering
Chemical concentration (mg/kg)	2		2	2	2
Conversion factor (unitless)	1e-06		1e-06	1e-06	1e-06
Soil to Skin Adherence Factor (mg/cm2-event)	0.07		0.2	0.2	0.2
Dermal absorption fraction (unitless)	0.03		0.03	0.03	0.03
Dermal absorbed dose per event (mg/cm2-event)	4.2e-09		1.2e-08	1.2e-08	1.2e-08
Exposure frequency (days/year)	250		0	36	36
Exposure duration (years)	1		1	1	1
Event frequency (events/day)	1		1	1	1
Skin Surface Area Available for Contact (cm2)	3300		3300	3300	3300
Body Weight (kgBW)	75.2		75.2	75.2	75.2
Averaging time (days)	365		365	365	365
Dermal absorbed dose (mg/kgBW/day)	1.26239e-07		0	5.19382e-08	5.19382e-08
Seasonal Average Daily Dose (mg/kgBW/day) (for all Tasks)				1.03876e-07
			Season: Winter
	Base Model		Transplanting	Harvesting	Watering
Chemical concentration (mg/kg)	2		2	2	2
Conversion factor (unitless)	1e-06		1e-06	1e-06	1e-06
Soil to Skin Adherence Factor (mg/cm2-event)	0.07		0.07	0.07	0.07
Dermal absorption fraction (unitless)	0.03		0.03	0.03	0.03
Dermal absorbed dose per event (mg/cm2-event)	4.2e-09		4.2e-09	4.2e-09	4.2e-09
Exposure frequency (days/year)	250		0	0	0
Exposure duration (years)	1		1	1	1
Event frequency (events/day)	1		1	1	1
Skin Surface Area Available for Contact (cm2)	3300		3300	3300	3300
Body Weight (kgBW)	75.2		75.2	75.2	75.2
Averaging time (days)	365		365	365	365
Dermal absorbed dose (mg/kgBW/day)	1.26239e-07		0	0	0
Seasonal Average Daily Dose (mg/kgBW/day) (for all Tasks)				0
Annual total Average Daily Dose				4.07715e-07

## Sheet: Table S9
Sensitivity Analysis 9. Ingestion Exposure Model Incorporating Environmental Factors, Meso-Activity, Timing and Receptor Factors
			Grower A: Woman in 20s, who often samples produce while harvesting, never wears gloves				Grower B - Male in 40s, who does not sample produce and uses tractor frequently, always wears gloves
			Season: Spring				Season: Spring
Inputs	Base Model		Transplanting	Harvesting	Watering		Transplanting	Harvesting	Watering
Concentration (mg/kg)	400		400	400	400		400	400	400
Intake Rate (kg/day)	5e-05		7.5e-05	7.5e-05	5e-06		3.5e-05	3.5e-05	5e-06
Exposure Factor (unitless)	0.164835		0.0549451	0.0686813	0.0123626		0.0549451	0.0686813	0.0123626
Body Weight (kgBW)	75.2		67.9	67.9	67.9		87.4	87.4	87.4
Ouput
Average Daily Dose (mg/kgBW/day)	4.38391e-05		2.42762e-05	3.03452e-05	3.64142e-07		8.80127e-06	1.10016e-05	2.82898e-07
Seasonal Average Daily Dose (mg/kgBW/day) (for all Tasks)				5.49855e-05				2.00857e-05
			Season: Summer				Season: Summer
			Transplanting	Harvesting	Watering		Transplanting	Harvesting	Watering
Concentration (mg/kg)			400	400	400		400	400	400
Intake Rate (kg/day)			0.0001	0.0002	5e-06		6e-05	6e-05	5e-06
Exposure Factor (unitless)			0.0549451	0.0549451	0.00412088		0.0549451	0.0686813	0.00412088
Body Weight (kgBW)			67.9	67.9	67.9		87.4	87.4	87.4
Average Daily Dose (mg/kgBW/day)			3.23682e-05	6.47364e-05	1.21381e-07		1.50879e-05	1.88599e-05	9.42993e-08
Average Daily Dose (mg/kgBW/day) (for all Tasks)				9.7226e-05				3.4042e-05
			Season: Fall				Season: Fall
			Transplanting	Harvesting	Watering		Transplanting	Harvesting	Watering
Concentration (mg/kg)			400	400	400		400	400	400
Intake Rate (kg/day)			5e-05	5e-05	5e-05		5e-05	5e-05	5e-05
Exposure Factor (unitless)			0	0.0686813	0.00412088		0	0.0686813	0.00412088
Body Weight (kgBW)			67.9	67.9	67.9		87.4	87.4	87.4
Average Daily Dose (mg/kgBW/day)			0	2.02301e-05	1.21381e-06		0	1.57165e-05	9.42993e-07
Average Daily Dose (mg/kgBW/day) (for all Tasks)				2.14439e-05				1.66595e-05
			Season: Winter				Season: Winter
			Transplanting	Harvesting	Watering		Transplanting	Harvesting	Watering
Concentration (mg/kg)			400	400	400		400	400	400
Intake Rate (kg/day)			5e-05	5e-05	5e-05		5e-05	5e-05	5e-05
Exposure Factor (unitless)			0	0	0		0	0	0
Body Weight (kgBW)			67.9	67.9	67.9		87.4	87.4	87.4
Average Daily Dose (mg/kgBW/day)			0	0	0		0	0	0
Average Daily Dose (mg/kgBW/day) (for all Tasks)				0				0
Annual total Average Daily Dose				0.000173656				7.07873e-05

## Sheet: Table S10
Sensitivity Analysis 10. Ingestion Exposure Model Incorporating Environmental Factors, Meso-Activity, Timing and Receptor Factors
			Farmer A: Woman in 20s, who often samples produce while harvesting, only wears gloves for transplanting in spring; sometimes works barefoot/with sandals in spring and summer				Farmer B - Male in 40s, who does not sample produce and uses tractor frequently, always wears gloves
			Season: Spring				Season: Spring
	Base Model		Transplanting	Harvesting	Watering		Transplanting	Harvesting	Watering
Chemical concentration (mg/kg)	2		2	2	2		2	2	2
Conversion factor (unitless)	1e-06		1e-06	1e-06	1e-06		1e-06	1e-06	1e-06
Soil to Skin Adherence Factor (mg/cm2-event)	0.07		0.2	0.2	0.2		0.2	0.2	0.2
Dermal absorption fraction (unitless)	0.03		0.03	0.03	0.03		0.03	0.03	0.03
Dermal absorbed dose per event (mg/cm2-event)	4.2e-09		1.2e-08	1.2e-08	1.2e-08		1.2e-08	1.2e-08	1.2e-08
Exposure frequency (days/year)	250		60	60	36		60	60	36
Exposure duration (years)	1		1	1	1		1	1	1
Event frequency (events/day)	1		1	1	1		1	1	1
Skin Surface Area Available for Contact (cm2)	3300		47.2	55.9	55.9		3300	3300	3300
Body Weight (kgBW)	75.2		67.9	67.9	67.9		75.2	75.2	75.2
Averaging time (days)	365		365	365	365		365	365	365
Dermal absorbed dose (mg/kgBW/day)	1.26239e-07		1.37123e-09	1.62398e-09	9.7439e-10		8.65637e-08	8.65637e-08	5.19382e-08
Seasonal Average Daily Dose (mg/kgBW/day) (for all Tasks)				3.96961e-09				2.25066e-07
			Season: Summer				Season: Summer
	Base Model		Transplanting	Harvesting	Watering		Transplanting	Harvesting	Watering
Chemical concentration (mg/kg)	2		2	2	2		2	2	2
Conversion factor (unitless)	1e-06		1e-06	1e-06	1e-06		1e-06	1e-06	1e-06
Soil to Skin Adherence Factor (mg/cm2-event)	0.07		0.07	0.07	0.07		0.07	0.07	0.07
Dermal absorption fraction (unitless)	0.03		0.03	0.03	0.03		0.03	0.03	0.03
Dermal absorbed dose per event (mg/cm2-event)	4.2e-09		4.2e-09	4.2e-09	4.2e-09		4.2e-09	4.2e-09	4.2e-09
Exposure frequency (days/year)	250		60	60	36		60	60	36
Exposure duration (years)	1		1	1	1		1	1	1
Event frequency (events/day)	1		1	1	1		1	1	1
Skin Surface Area Available for Contact (cm2)	3300		113.7	113.7	113.7		3300	3300	3300
Body Weight (kgBW)	75.2		67.9	67.9	67.9		87.4	87.4	87.4
Averaging time (days)	365		365	365	365		365	365	365
Dermal absorbed dose (mg/kgBW/day)	1.26239e-07		1.15611e-09	1.15611e-09	6.93665e-10		2.60681e-08	2.60681e-08	1.56409e-08
Seasonal Average Daily Dose (mg/kgBW/day) (for all Tasks)				3.00588e-09				6.77772e-08
			Season: Fall				Season: Fall
	Base Model		Transplanting	Harvesting	Watering		Transplanting	Harvesting	Watering
Chemical concentration (mg/kg)	2		2	2	2		2	2	2
Conversion factor (unitless)	1e-06		1e-06	1e-06	1e-06		1e-06	1e-06	1e-06
Soil to Skin Adherence Factor (mg/cm2-event)	0.07		0.2	0.2	0.2		0.2	0.2	0.2
Dermal absorption fraction (unitless)	0.03		0.03	0.03	0.03		0.03	0.03	0.03
Dermal absorbed dose per event (mg/cm2-event)	4.2e-09		1.2e-08	1.2e-08	1.2e-08		1.2e-08	1.2e-08	1.2e-08
Exposure frequency (days/year)	250		0	36	36		0	36	36
Exposure duration (years)	1		1	1	1		1	1	1
Event frequency (events/day)	1		1	1	1		1	1	1
Skin Surface Area Available for Contact (cm2)	3300		35.1	35.1	35.1		3300	3300	3300
Body Weight (kgBW)	75.2		67.9	67.9	67.9		87.4	87.4	87.4
Averaging time (days)	365		365	365	365		365	365	365
Dermal absorbed dose (mg/kgBW/day)	1.26239e-07		0	6.11826e-10	6.11826e-10		0	4.46883e-08	4.46883e-08
Seasonal Average Daily Dose (mg/kgBW/day) (for all Tasks)				1.22365e-09				8.93765e-08
			Season: Winter				Season: Winter
	Base Model		Transplanting	Harvesting	Watering		Transplanting	Harvesting	Watering
Chemical concentration (mg/kg)	2		2	2	2		2	2	2
Conversion factor (unitless)	1e-06		1e-06	1e-06	1e-06		1e-06	1e-06	1e-06
Soil to Skin Adherence Factor (mg/cm2-event)	0.07		0.07	0.07	0.07		0.07	0.07	0.07
Dermal absorption fraction (unitless)	0.03		0.03	0.03	0.03		0.03	0.03	0.03
Dermal absorbed dose per event (mg/cm2-event)	4.2e-09		4.2e-09	4.2e-09	4.2e-09		4.2e-09	4.2e-09	4.2e-09
Exposure frequency (days/year)	250		0	0	0		0	0	0
Exposure duration (years)	1		1	1	1		1	1	1
Event frequency (events/day)	1		1	1	1		1	1	1
Skin Surface Area Available for Contact (cm2)	3300		43.8	44	44		3300	3300	3300
Body Weight (kgBW)	75.2		67.9	67.9	67.9		87.4	87.4	87.4
Averaging time (days)	365		365	365	365		365	365	365
Dermal absorbed dose (mg/kgBW/day)	1.26239e-07		0	0	0		0	0	0
Seasonal Average Daily Dose (mg/kgBW/day) (for all Tasks)				0				0
Annual total Average Daily Dose				8.19914e-09				3.82219e-07
